# Supplementary material for: Probiotic Encapsulation: Bead Design Improves Bacterial Performance during In Vitro Digestion (Part 2: Operational Conditions of Vibrational Technology)
Source: Polymers (Basel). 2024 Aug 31;16(17):2492. doi: 10.3390/polym16172492 (PMC11397813; doi:10.3390/polym16172492)
Supplement: Supplementary file 1 [file polymers-16-02492-s001.zip]

Archive with 1 entries (1 files):
- polymers-3132931-supplementary.pdf
